# Supplementary material for: Phylogeny and Pathogenicity of Subtype XIIb NDVs from Francolins in Southwestern China and Effective Protection by an Inactivated Vaccine
Source: Transbound Emerg Dis. 2023 Apr 5;2023:1317784. doi: 10.1155/2023/1317784 (PMC12017135; doi:10.1155/2023/1317784)
Supplement: Supplementary Materials — Table 1: variations in protein F. Table 2: variations in protein HN. Table 3: variations in the NP and M proteins. Table 4: variations in protein L. Table 5: variations in protein L. Table 6: variations in protein P. Table 7: variations in protein V. Table 8: variations in the neutralizing epitopes of proteins F and HN. Table 9: variations between only francolin strains and other genotype XII NDVs. Table 10: the EID50 values from cloacal swabs (log10).Table 11: the EID50 values from oropharyngeal swabs (log10). [file 1317784.f1.zip]

Archive with 11 entries (11 files):
- supplement tables1.docx
- supplement tables10.docx
- supplement tables2.docx
- supplement tables3.docx
- supplement tables4.docx
- supplement tables5.docx
- supplement tables6.docx
- supplement tables7.docx
- supplement tables8.docx
- supplement tables9.docx
- supplement tables11.docx
